# Supplementary material for: Association Between the Jiangnan Diet and Mild Cognitive Impairment Among the Elderly
Source: Nutrients. 2025 Oct 10;17(20):3189. doi: 10.3390/nu17203189 (PMC12566854; doi:10.3390/nu17203189)
Supplement: Supplementary file 1 [file nutrients-17-03189-s001.zip]

Archive with 1 entries (1 files):
- nutrients-3883907-supplementary.pdf
